# Supplementary material for: Synthesis, Photochemistry, Computational Study and Potential Application of New Styryl-Thiophene and Naphtho-Thiophene Benzylamines
Source: Int J Mol Sci. 2022 Dec 29;24(1):610. doi: 10.3390/ijms24010610 (PMC9820070; doi:10.3390/ijms24010610)
Supplement: Supplementary file 1 [file ijms-24-00610-s001.zip]

Archive with 1 entries (1 files):
- ijms-2094879-supplementary.docx
